# Supplementary material for: Phenotypic Characterization and RT-qPCR Analysis of Flower Development in F1 Transgenics of Chrysanthemum × grandiflorum
Source: Plants (Basel). 2021 Aug 16;10(8):1681. doi: 10.3390/plants10081681 (PMC8398712; doi:10.3390/plants10081681)
Supplement: Supplementary file 1 [file plants-10-01681-s001.zip]

Archive with 1 entries (1 files):
- plants-1319372-supplementary.pdf
